# Supplementary material for: How German and Italian Laypeople Reason about Distributive Shortages during COVID-19
Source: Int J Environ Res Public Health. 2022 Sep 23;19(19):12067. doi: 10.3390/ijerph191912067 (PMC9566015; doi:10.3390/ijerph191912067)
Supplement: Supplementary file 1 [file ijerph-19-12067-s001.zip]

Archive with 1 entries (1 files):
- ijerph-1865253-supplementary.pdf
